# Supplementary material for: p24 family proteins are critical for cell wall integrity, protein secretion, and virulence in Candida albicans
Source: mSphere. 2026 Jan 20;11(2):e00827-25. doi: 10.1128/msphere.00827-25 (PMC12931272; doi:10.1128/msphere.00827-25)
Supplement: Table S1 — C. albicans genes that were upregulated by at least 1.5-fold at both 24 and 48 h post-infection. [file msphere.00827-25-s0002.xlsx]

## Sheet: Sheet1
Table S1 . 821 C. albicans genes that are upregulated by at least 1.5-fold at both 24 and 48 h post infection.
Gene	24 h log2FC	24 h pvalue	48 h log2FC	48 h pvalue
CaalfMp08.4	12.2774	3.14041e-24	12.4657	2.45764e-25
orf19.4884	10.4825	1.69502e-16	6.85993	3.72234e-05
orf19.3374	10.2649	0	10.9186	0
orf19.3461	10.0216	4.16098e-15	11.6967	8.22597e-23
orf19.508	9.82614	4.16469e-45	7.82768	2.46496e-12
orf19.6200	9.34831	1.31908e-12	11.0923	7.1686e-20
orf19.701	8.51837	7.91589e-88	5.17056	5.26372e-17
orf19.7303	7.98336	0.00481474	6.82723	2.07132e-05
orf19.7094	7.77347	5.76798e-15	12.101	2.49536e-34
orf19.5542	7.48476	1.58553e-197	8.48956	9.76367e-302
orf19.1816	7.2926	0	7.41965	0
orf19.2392	6.95618	1.20841e-10	4.0511	0.00109312
orf19.1691	6.87013	1.47167e-22	5.8653	4.97165e-30
orf19.1930	6.72112	2.2747e-52	8.56802	7.19775e-88
orf19.1822	6.64906	0	7.77496	0
orf19.1264	6.59978	0	6.02108	1.13355e-124
orf19.2529.1	6.48074	6.1592e-266	5.39422	3.00606e-240
orf19.2285	6.23454	8.73709e-31	3.57734	2.34617e-06
orf19.1321	6.15637	0	6.76468	0
orf19.3801	6.00959	1.74364e-16	8.96838	6.70101e-74
orf19.2023	5.86179	0	4.41725	2.34575e-241
orf19.3117	5.8253	9.10755e-106	9.05296	1.32207e-175
orf19.5585	5.49645	0	6.62121	0
orf19.6919	5.28176	1.97928e-05	5.99351	0.000167939
orf19.2247	5.27785	2.19409e-26	3.6082	6.38847e-09
orf19.3433	5.2631	6.61633e-22	4.08466	8.88934e-11
orf19.4975	5.11776	1.80668e-209	8.10565	0
orf19.7056	5.08485	8.68833e-176	4.54187	1.53191e-271
orf19.6024	4.85069	5.34773e-10	5.46179	1.37566e-05
orf19.5762	4.75571	0.0176506	4.36203	1.30082e-05
orf19.872	4.69257	8.56886e-10	4.34339	4.1971e-07
orf19.2251	4.68245	3.7896e-23	3.80577	6.34962e-16
orf19.691	4.60827	0	3.17373	1.21591e-129
orf19.5604	4.45836	1.06803e-16	3.41743	5.09056e-08
orf19.5265	4.45757	0	5.07033	0
orf19.6028	4.30474	0	5.08587	0
orf19.7336	4.28644	0.000476995	6.76024	2.57523e-08
orf19.217	4.27621	0.000401104	4.57244	3.62202e-08
orf19.113	4.26824	9.17487e-102	4.43093	5.64433e-164
orf19.5362	4.26103	9.69792e-11	2.47054	0.00475383
orf19.4384	4.08947	7.75186e-30	6.98914	0
orf19.2833	4.08734	4.20954e-31	2.65803	7.17483e-10
orf19.7069	4.07783	3.31235e-34	4.30071	9.05908e-141
orf19.1237	4.04703	2.9707e-205	5.61471	0
orf19.5392	3.99245	5.74389e-33	6.48161	2.24019e-221
orf19.1263	3.9596	2.0564e-180	3.18108	2.22474e-21
orf19.2952	3.95363	1.19895e-189	4.50423	0
orf19.2060	3.93337	0	4.41517	0
orf19.3112	3.87215	8.94338e-96	1.96583	1.54966e-12
orf19.3710	3.85929	5.10452e-79	3.41879	2.3458e-57
orf19.1616	3.80098	1.41077e-29	3.10861	6.36245e-17
orf19.3378	3.76507	1.6605e-05	5.85817	1.596e-53
orf19.4342	3.74094	4.81098e-36	3.48739	1.90605e-67
orf19.2177	3.71928	9.11607e-09	3.65183	2.29739e-10
orf19.6803	3.71917	2.53421e-29	2.52213	6.11743e-18
orf19.2962	3.69306	3.71746e-14	4.27089	1.88709e-37
orf19.2638	3.68801	1.79439e-10	4.48122	7.10284e-33
orf19.4590	3.63643	1.60768e-292	4.24525	0
orf19.4805	3.56197	9.65901e-219	3.50565	3.16708e-259
orf19.7455	3.53942	4.85006e-21	4.32052	1.56061e-42
orf19.1065	3.52924	5.66216e-141	2.21368	9.09667e-71
orf19.2590	3.50734	6.21279e-06	2.17895	0.00342372
orf19.5467	3.44447	2.7891e-56	1.4915	2.14321e-05
orf19.6837	3.43612	0.00248625	3.38454	0.00293958
orf19.6148	3.43578	1.84829e-181	5.74211	0
orf19.3111	3.41882	9.83569e-145	1.28656	3.80428e-15
orf19.85	3.40436	1.20603e-143	2.4987	2.7302e-45
orf19.4215	3.37918	0	4.20404	6.45662e-13
orf19.386	3.36106	4.71557e-109	2.47154	6.48725e-71
orf19.4118	3.34668	2.07995e-76	3.43411	7.7357e-130
orf19.2454	3.32292	1.097e-11	3.23658	6.39548e-18
orf19.7544	3.30813	1.49495e-67	2.15763	3.64951e-25
orf19.1611	3.24151	1.32592e-20	5.21166	5.26612e-142
orf19.3219	3.18367	2.21814e-63	2.54075	5.28366e-60
orf19.7219	3.16528	2.44483e-183	4.72695	0
orf19.5517	3.15871	3.13228e-45	1.90084	3.28815e-15
orf19.4290	3.11	3.61503e-194	2.49131	3.17618e-101
orf19.5595	3.09982	6.18478e-194	3.14246	4.34679e-225
orf19.4170	3.0974	1.44874e-16	4.19064	8.75855e-90
orf19.923	3.07393	1.0694e-81	2.02564	1.59931e-29
orf19.6112	3.0612	1.48786e-85	1.46053	1.38648e-12
orf19.5564	3.02187	5.78518e-27	1.66492	1.16925e-16
orf19.3156	2.98089	4.00705e-76	2.65469	3.90461e-39
orf19.2038	2.97018	3.39931e-75	0.980353	1.49751e-09
orf19.2506	2.95895	1.6149e-69	3.74248	2.09857e-283
orf19.2770.1	2.95508	2.09853e-87	1.86381	7.03824e-39
orf19.6950	2.93975	1.49293e-05	3.70784	1.30104e-21
orf19.1351	2.92854	1.88084e-05	2.48169	0.000108298
orf19.6958	2.90814	1.70603e-15	1.55791	3.53453e-05
orf19.5713	2.83342	1.57225e-22	1.77653	2.10689e-23
orf19.5839	2.81161	6.70784e-63	2.95	1.03989e-111
orf19.1115	2.79892	4.58392e-21	2.31303	1.18071e-48
orf19.1235	2.74565	1.40173e-58	1.0571	1.05805e-09
orf19.7105	2.73828	0.00316173	2.213	3.94425e-07
orf19.2685	2.67197	0	2.76474	0
orf19.3406	2.66186	4.12081e-13	3.3142	1.10819e-82
orf19.1340	2.64914	5.03508e-24	1.57503	1.60333e-08
orf19.7304	2.64584	5.61562e-82	3.54038	1.0183e-206
orf19.7610	2.63997	0	3.56867	0
orf19.6630	2.62975	6.37036e-20	1.68553	1.4202e-09
orf19.3133	2.62367	8.49578e-253	1.82838	1.18144e-80
orf19.4505	2.61108	7.90176e-05	5.56588	1.80904e-106
orf19.1768	2.60758	1.755e-09	3.56114	9.67953e-45
orf19.4231	2.58617	0.0174893	2.50483	5.85644e-05
orf19.1203.1	2.5673	3.48429e-71	2.2393	1.0393e-59
orf19.1405	2.536	2.28664e-13	2.50405	7.68276e-21
orf19.3499	2.52347	1.03677e-13	8.19758	0
orf19.5816	2.49554	1.15081e-13	2.7821	8.7139e-48
orf19.6741	2.49081	1.56849e-83	2.75067	8.11215e-225
orf19.2308	2.48931	1.97507e-69	1.5933	5.90193e-29
orf19.837	2.48438	2.09059e-18	2.18218	1.91384e-24
orf19.6191	2.47785	3.24841e-11	0.956091	0.000571356
orf19.3099	2.47706	8.82009e-56	1.0257	1.3677e-07
orf19.4647	2.47288	4.72337e-29	3.68541	1.18911e-118
orf19.2210	2.45232	3.08711e-38	3.03822	1.00514e-144
orf19.1509	2.44713	2.18183e-09	2.71187	1.6468e-42
orf19.1715	2.43748	5.06831e-92	3.71977	0
orf19.242.2	2.41052	2.13432e-13	1.16104	0.000279626
orf19.5992	2.38832	1.55299e-05	2.29228	3.47752e-09
orf19.7323	2.36196	3.37885e-286	2.89801	1.04249e-211
orf19.4716	2.35829	2.56146e-32	1.5393	1.0467e-38
orf19.2751	2.31595	1.49345e-46	3.30697	1.69308e-155
orf19.1964	2.30668	1.93884e-42	2.90311	1.57223e-108
orf19.4792	2.30647	4.13082e-49	1.89799	7.18693e-24
orf19.4783	2.29485	0.00463462	9.231	7.03525e-54
orf19.5760	2.29129	5.63547e-100	2.94363	1.51327e-146
orf19.6864	2.27096	3.46132e-08	2.97694	1.40541e-27
orf19.2013	2.26146	3.76167e-205	1.28523	2.12072e-72
orf19.5753	2.26067	0.00087756	5.19689	6.96097e-16
orf19.4384.1	2.25998	0.00589044	6.86203	2.00237e-62
orf19.3392	2.25063	1.80649e-12	5.83511	3.83592e-61
orf19.5905	2.24991	9.86528e-10	0.819858	0.00497945
orf19.6420	2.24155	1.69793e-42	2.05886	6.26875e-44
orf19.1738.1	2.2285	1.78839e-21	3.19322	3.90746e-128
orf19.586	2.22526	6.97223e-71	1.76631	2.94124e-55
orf19.797	2.22128	7.06197e-47	0.814097	1.42143e-06
orf19.5466	2.20676	4.20713e-89	1.90381	2.8492e-78
orf19.3501	2.18338	4.59637e-33	2.5526	1.06547e-124
orf19.4765	2.18062	2.03863e-67	2.12028	7.26841e-23
orf19.4444	2.17785	1.88845e-51	2.74827	3.19431e-125
orf19.1393	2.16917	1.44414e-11	1.88785	4.17668e-25
orf19.5674	2.1435	0.0341331	4.82235	1.18108e-35
orf19.1390	2.1371	1.48031e-74	1.43852	6.10809e-31
orf19.7082	2.12231	4.2373e-23	1.64351	2.05323e-20
orf19.2269	2.11274	2.40179e-24	1.08532	7.17667e-11
orf19.5879	2.09841	3.93149e-08	1.24809	0.000246854
orf19.3221	2.09652	5.26564e-45	1.52939	1.12229e-28
orf19.2721	2.09153	4.07474e-13	1.4256	2.27311e-06
orf19.2451	2.08778	1.34618e-10	1.13529	0.00220285
orf19.542	2.08449	1.23898e-105	2.49988	1.48595e-240
orf19.1614	2.08278	4.96582e-10	1.63046	2.51783e-13
orf19.4940	2.07602	2.25594e-19	2.20726	6.18699e-61
orf19.7417	2.0743	0.00248774	2.21755	1.85744e-06
orf19.1409.1	2.07262	2.59647e-112	1.67794	2.8455e-81
orf19.3088	2.0579	5.68197e-05	1.48365	2.83886e-06
orf19.7398.1	2.05759	1.92244e-17	1.73901	1.53614e-08
orf19.3419	2.05322	1.71334e-128	2.09568	3.19086e-154
orf19.2416.1	2.04945	8.74014e-93	1.74667	6.99609e-65
orf19.1409.2	2.04511	1.26011e-20	2.93593	1.23817e-80
orf19.1048	2.03771	4.12691e-38	1.00304	2.26053e-14
orf19.5952	2.02788	7.419e-77	3.03661	8.83163e-151
orf19.3804	2.01726	1.47654e-19	2.41316	1.1177e-73
orf19.5337	2.01564	4.84455e-05	1.34834	0.000836709
orf19.1063	2.00729	4.1018e-11	2.23583	4.66934e-20
orf19.6265	2.00533	6.42902e-95	1.42795	5.9589e-67
orf19.3788.1	2.00235	4.23099e-166	1.45068	4.71304e-58
orf19.7362	2.00164	1.86182e-150	1.39057	8.35244e-71
orf19.6343	1.99562	9.99122e-35	2.42724	4.63429e-80
orf19.4899	1.98823	5.44957e-08	3.69227	7.48718e-293
orf19.1120	1.97739	3.57374e-05	2.16246	1.534e-15
orf19.5619	1.97507	7.33849e-44	0.925873	4.75484e-10
orf19.3475	1.97236	2.43075e-149	3.08338	0
orf19.5982	1.9715	8.13717e-92	1.42895	6.71439e-69
orf19.1756	1.96998	1.145e-38	2.28296	5.09894e-70
orf19.5691	1.95578	1.00537e-77	2.28561	2.34279e-113
orf19.7534	1.95473	2.3953e-81	0.934772	1.23068e-13
orf19.4560	1.95001	1.80068e-121	1.85879	3.61832e-95
orf19.5288.1	1.94445	6.24575e-15	1.44429	1.00187e-06
orf19.6882.1	1.93961	2.35157e-107	1.38283	2.12681e-80
orf19.6717	1.92825	1.49739e-34	1.81782	8.91416e-23
orf19.3487	1.92474	2.52056e-06	2.15357	2.5355e-12
orf19.4090.1	1.92051	1.37204e-10	2.0024	2.59383e-14
orf19.7456	1.91671	3.74276e-20	1.88225	8.35073e-24
orf19.6202	1.9155	1.16384e-90	2.34337	1.0609e-177
orf19.3899	1.91277	2.09255e-07	1.0814	0.000173345
orf19.5294	1.90433	3.29704e-118	1.48327	9.11305e-71
orf19.5870	1.90286	1.26232e-17	1.25323	1.83273e-13
orf19.4933	1.89653	1.58973e-11	1.3	3.46082e-05
orf19.6325.1	1.87906	0.00240365	2.67715	3.87992e-11
orf19.1618	1.87811	3.16014e-157	1.41142	1.27473e-80
orf19.840	1.87622	1.61337e-259	1.5344	1.80308e-90
orf19.2837	1.86724	1.73016e-13	2.39368	7.39902e-38
orf19.3981	1.86103	6.35212e-08	5.3666	0
orf19.3255	1.85557	2.89777e-06	2.55203	7.56028e-20
orf19.4159	1.85258	6.32165e-22	1.18229	2.017e-12
orf19.413.1	1.85111	0.000245494	1.59632	5.24466e-07
orf19.4265	1.84659	1.24848e-43	2.34608	4.45331e-108
orf19.4889	1.84261	9.51881e-55	0.966458	1.95195e-15
orf19.234	1.84257	7.05016e-10	1.12371	3.36379e-05
orf19.7312	1.82984	1.68307e-93	1.67805	1.24837e-98
orf19.2274	1.82541	2.77632e-05	3.07295	2.18181e-23
orf19.3642	1.82182	5.91543e-117	2.85464	1.25663e-236
orf19.7370	1.81901	3.97619e-17	1.17581	8.43547e-09
orf19.7320	1.81791	0.000417847	1.58154	2.60877e-05
orf19.22	1.81443	2.07878e-21	2.07725	6.41047e-48
orf19.4149.1	1.814	5.54538e-102	1.57642	4.71369e-86
orf19.6992	1.81237	5.18345e-08	0.842524	1.40477e-05
orf19.4301	1.81124	4.71521e-12	1.82054	7.25349e-17
orf19.5902	1.80778	0.00597364	1.51434	0.000547952
orf19.639	1.80622	0.000174395	3.82015	1.62982e-05
orf19.2992	1.79227	3.40518e-127	1.47732	5.30831e-83
orf19.3305	1.78985	2.31571e-15	1.63817	7.99304e-27
orf19.1700	1.78931	1.91913e-89	1.36241	8.51977e-70
orf19.236	1.78399	6.07551e-78	1.4213	1.67789e-84
orf19.2310.1	1.78198	2.51442e-40	1.29006	2.85886e-35
orf19.4527	1.78191	7.60825e-96	2.92156	7.72769e-204
orf19.3516	1.77435	9.9568e-06	1.75299	2.35493e-15
orf19.6526	1.77261	4.24109e-18	1.62959	1.11815e-18
orf19.4909	1.77154	2.87631e-74	1.77562	1.80308e-67
orf19.4373	1.771	1.30318e-13	1.28939	3.39461e-09
orf19.5628	1.77091	3.49759e-11	0.726835	0.000605605
orf19.4433	1.7658	1.22779e-10	2.17688	8.52943e-30
orf19.1309	1.76266	0.000223759	1.01646	0.00258553
orf19.6026	1.76086	1.05737e-37	1.34009	8.24437e-22
orf19.3438	1.75469	9.46493e-31	1.38129	7.74635e-23
orf19.5393	1.74485	3.8015e-29	2.28733	5.20931e-119
orf19.6707	1.74005	2.02727e-23	1.61823	7.09649e-26
orf19.433	1.73652	1.31698e-30	1.18451	2.97755e-16
orf19.4966	1.73181	9.72344e-27	2.27023	3.70237e-63
orf19.7479	1.73026	3.34069e-49	2.1201	2.35801e-132
orf19.1948	1.72878	2.30152e-09	2.49047	4.60782e-39
orf19.4607	1.72737	9.47012e-29	3.17854	4.16573e-187
orf19.3920	1.72492	1.18062e-25	1.49651	4.0113e-29
orf19.3844	1.72201	3.80428e-23	1.08822	5.40409e-13
orf19.6906	1.70697	1.14623e-134	1.40262	1.72519e-78
orf19.3365	1.7067	2.72017e-07	1.76151	1.98719e-08
orf19.3334	1.7043	1.44483e-106	1.43271	9.72812e-62
orf19.5338	1.70407	3.8505e-08	0.975116	8.64881e-07
orf19.1815	1.69459	4.41147e-62	0.885543	1.6943e-17
orf19.2937	1.6945	1.85515e-28	1.93696	3.30309e-63
orf19.4897	1.69361	7.63832e-45	2.85772	1.19199e-157
orf19.4193.1	1.69325	2.36291e-23	1.43062	2.72102e-46
orf19.7009	1.69288	7.32883e-05	1.27003	0.000950943
orf19.6002	1.69081	1.59982e-79	1.33939	3.60552e-48
orf19.2478	1.68967	2.09069e-08	1.51331	2.92026e-09
orf19.1793	1.6871	3.50487e-24	2.07913	7.17229e-44
orf19.3690.2	1.68566	2.65105e-38	1.43556	4.64205e-40
orf19.3394	1.6826	4.22154e-13	1.26778	4.65769e-07
orf19.3003.1	1.68062	4.08625e-138	1.35397	2.16333e-82
orf19.4749	1.68055	5.80773e-38	2.66105	9.54049e-145
orf19.1843	1.67998	1.05706e-14	1.90668	1.56082e-34
orf19.5996.1	1.67689	6.98126e-60	1.37869	1.96342e-45
orf19.1702	1.66552	1.92285e-07	2.2241	8.49707e-21
orf19.838.1	1.65531	1.07659e-178	1.22255	1.28705e-67
orf19.2204.2	1.64768	8.06502e-13	1.76211	1.27201e-21
orf19.2452	1.64618	9.46258e-12	1.28246	5.63857e-14
orf19.5254	1.63718	0.014703	1.2369	0.00411406
orf19.4981	1.63208	1.31269e-06	1.45565	2.00825e-19
orf19.4664	1.62799	3.40956e-09	1.10282	6.76773e-06
orf19.6415.1	1.62724	3.34567e-32	1.37491	1.91435e-34
orf19.2662	1.62707	0.0133997	1.74005	0.000494506
orf19.5341	1.62457	7.40759e-93	1.25336	7.36819e-58
orf19.1803	1.6234	9.06311e-06	1.67253	7.80675e-08
orf19.4304	1.62192	1.75274e-61	1.61458	1.22179e-70
orf19.412	1.62031	2.34882e-25	1.73686	1.1495e-59
orf19.2232	1.61827	1.15923e-205	1.17321	1.48385e-60
orf19.6176	1.61802	4.80406e-149	1.3886	2.54758e-94
orf19.6403.1	1.61751	4.48608e-38	1.28343	5.44406e-30
orf19.5042	1.61681	0.00216976	1.48634	0.000546618
orf19.417	1.61408	1.15665e-21	1.9484	2.1168e-47
orf19.4809	1.61401	2.67035e-56	1.20867	1.99565e-18
orf19.2329.1	1.60937	1.84799e-75	1.1455	1.83822e-49
orf19.4245	1.60878	1.52096e-08	1.66967	4.97357e-18
orf19.5418	1.60858	1.37793e-53	1.19451	4.81308e-25
orf19.4349	1.60852	1.42966e-27	1.88467	4.71212e-54
orf19.5792	1.60484	1.20206e-07	1.37141	1.79244e-09
orf19.3010	1.60247	1.15015e-05	1.7607	1.79936e-09
orf19.6414	1.59788	1.22858e-14	2.61262	1.19573e-98
orf19.3969	1.59449	6.43768e-14	1.76704	7.81308e-23
orf19.3789	1.59277	3.02561e-96	1.36577	1.55074e-59
orf19.5928	1.58904	7.91379e-68	1.23317	1.70513e-52
orf19.4660	1.58765	2.21202e-149	1.28255	4.1783e-81
orf19.2657	1.58632	0.000100907	2.30778	3.0189e-35
orf19.1673	1.58248	1.51514e-12	0.951628	1.02111e-07
orf19.5009	1.58053	1.7084e-23	0.72408	4.21352e-05
orf19.2660	1.58019	7.88573e-07	1.09671	1.95616e-05
orf19.5964.2	1.57856	1.04566e-73	1.21031	3.50338e-42
orf19.6720	1.57722	1.01747e-24	2.19424	2.03444e-121
orf19.3753	1.57436	1.20936e-47	1.86921	2.16121e-83
orf19.7680	1.57394	1.2642e-15	0.617495	0.00348252
orf19.5015	1.57076	1.28682e-136	1.59234	1.14822e-143
orf19.6579	1.57064	6.88625e-12	2.44668	5.35123e-55
orf19.1823	1.56679	1.45045e-20	2.21618	6.9864e-80
orf19.2995	1.56093	3.58397e-08	0.943792	0.000146517
orf19.7083	1.55895	4.16832e-08	0.983266	0.00039835
orf19.6220.4	1.55475	1.34197e-77	1.27218	3.91697e-61
orf19.6662	1.55261	1.27329e-06	0.909397	0.0030978
orf19.2045	1.54959	5.14086e-29	1.31729	2.94471e-20
orf19.4418.1	1.54913	0.00712999	1.29884	0.00434148
orf19.1932	1.54804	0.0239344	5.34767	1.63955e-59
orf19.4308	1.54264	2.98482e-36	1.55999	3.44825e-71
orf19.3680	1.53768	1.52891e-39	2.49516	1.83446e-178
orf19.4684.2	1.53725	5.12633e-24	1.14623	6.2508e-46
orf19.4600.1	1.53722	1.02584e-13	1.33445	2.32291e-15
orf19.1280	1.5372	4.56063e-55	1.17928	1.96238e-28
orf19.6563	1.52976	2.97409e-06	1.45069	4.02542e-17
orf19.3477	1.52635	1.59491e-13	1.09615	7.2181e-12
orf19.687.1	1.5235	2.37357e-114	1.10615	2.47466e-56
orf19.3787	1.52342	0.000546745	1.60896	0.0027176
orf19.7088	1.52244	2.33194e-05	1.022	0.00111552
orf19.2111.2	1.51963	4.92412e-69	1.33722	3.91408e-66
orf19.6692	1.51856	5.70962e-37	1.51677	8.08808e-53
orf19.4490	1.51784	4.12495e-126	1.33341	4.43636e-67
orf19.7313	1.51328	1.88136e-08	1.81037	3.23645e-14
orf19.3460	1.5131	1.61326e-05	2.49347	9.55366e-43
orf19.4632	1.50868	1.55621e-48	1.07214	3.47254e-46
orf19.6286.2	1.50852	1.68202e-42	1.24131	3.86625e-49
orf19.3325.3	1.50765	5.53114e-63	1.31683	1.17801e-70
orf19.4255	1.50664	3.35986e-17	2.71259	1.94518e-163
orf19.3001	1.50453	3.98044e-11	1.56589	7.25693e-18
orf19.4931.1	1.49829	2.23724e-156	1.23297	1.54531e-52
orf19.7327	1.49736	3.15297e-35	1.55647	1.94171e-24
orf19.1635	1.49697	1.82407e-70	1.34745	3.65729e-67
orf19.297	1.49611	7.51528e-07	1.17156	3.31276e-08
orf19.3794	1.49356	7.1394e-43	1.31084	4.433e-27
orf19.2641	1.4933	5.69769e-07	1.14558	3.55433e-07
orf19.2994.1	1.49273	4.76917e-79	1.26838	2.82176e-46
orf19.1470	1.49195	3.17712e-62	1.37818	2.4645e-60
orf19.3829	1.49148	1.27945e-164	1.29345	3.41605e-105
orf19.310	1.49137	0.00170314	1.50744	0.000842279
orf19.6929	1.4911	1.48935e-05	1.568	2.54629e-08
orf19.5911	1.4856	5.63025e-17	2.69279	1.68957e-101
orf19.5684.1	1.48272	3.37853e-05	1.25276	8.40957e-05
orf19.1265	1.4814	7.3027e-44	1.67322	4.92357e-67
orf19.5140	1.47648	4.43576e-10	3.21796	1.97826e-178
orf19.3670	1.47501	1.2576e-38	2.31057	1.37016e-214
orf19.3529	1.47248	4.5697e-12	1.25234	8.92484e-15
orf19.908	1.47117	1.9159e-14	1.92023	4.98666e-66
orf19.6402	1.46926	1.43544e-13	0.986924	9.02054e-22
orf19.1795.1	1.46752	0.00166958	1.50299	8.41387e-05
orf19.6561	1.4641	4.73373e-92	1.13765	3.49593e-64
orf19.6849	1.46396	3.7518e-05	1.09703	0.000560836
orf19.6265.1	1.46235	2.55379e-57	1.19268	4.94228e-46
orf19.4193	1.46175	2.49857e-31	1.00111	9.56623e-32
orf19.6975	1.45964	5.48503e-69	1.20858	1.44255e-57
orf19.3592	1.45955	5.70792e-19	0.708721	5.2011e-07
orf19.832	1.4589	1.46425e-15	1.28405	1.39802e-23
orf19.1782	1.45743	1.90072e-29	0.789175	1.52962e-10
orf19.7260	1.45703	0.00049695	1.23438	2.31035e-05
orf19.3087	1.45658	8.95078e-74	1.0913	4.56794e-55
orf19.5276	1.45306	1.8915e-06	1.03777	0.000240763
orf19.5437	1.45154	1.31188e-28	2.2425	1.58823e-60
orf19.410.3	1.4483	9.42117e-35	1.94345	4.06057e-87
orf19.1986	1.44667	3.80341e-28	0.926084	3.85465e-18
orf19.4666	1.44498	2.98451e-09	1.14366	3.57313e-10
orf19.6511	1.44395	4.28093e-18	1.15363	3.37223e-27
orf19.6663	1.44368	5.11348e-67	1.35452	4.08243e-64
orf19.6636	1.44162	2.06252e-11	1.28379	1.34099e-11
orf19.548	1.43758	1.34222e-87	1.88035	5.24766e-152
orf19.7381	1.43727	1.46878e-18	1.93289	1.05131e-55
orf19.6879	1.43603	0.00181646	0.76006	0.00168117
orf19.1601	1.43281	7.07799e-55	1.0422	1.24661e-33
orf19.1510	1.43026	2.38699e-30	2.3176	5.49411e-103
orf19.1618.1	1.4286	1.08755e-06	1.57277	1.70824e-15
orf19.6541	1.4277	1.80955e-58	0.912713	5.0878e-33
orf19.2930	1.4266	1.2389e-27	0.632696	3.12156e-06
orf19.3267	1.42538	0.00219274	1.22972	0.000130622
orf19.5243	1.42384	4.52245e-34	0.655956	4.78978e-08
orf19.7035	1.42105	7.19385e-08	0.770135	0.000208141
orf19.1133	1.41879	1.58562e-16	1.3697	1.43108e-18
orf19.6312	1.41786	1.35641e-93	1.03982	1.51787e-47
orf19.5692	1.41719	4.99093e-22	0.886995	3.5951e-08
orf19.1761	1.41294	4.51306e-07	1.00502	9.46786e-06
orf19.2994	1.41173	1.0312e-93	1.12686	1.62001e-48
orf19.1801	1.40958	4.60547e-34	1.53286	1.44856e-59
orf19.6938	1.40829	2.38285e-17	0.802485	1.38151e-11
orf19.3565	1.40519	0.000261866	1.3725	3.69578e-09
orf19.5927	1.40354	2.53055e-123	1.19189	1.01283e-44
orf19.2198	1.40231	5.15659e-34	1.41751	5.03669e-40
orf19.3097	1.40007	6.90212e-65	1.22242	1.57634e-60
orf19.2322.3	1.3998	2.70306e-18	1.45013	2.50605e-62
orf19.2533.1	1.39925	1.25355e-21	1.57828	7.19825e-45
orf19.2087	1.39792	8.99191e-11	0.693504	0.00149306
orf19.2875	1.38865	4.04579e-07	0.891152	3.08024e-07
orf19.6034	1.38158	1.90841e-50	2.49462	6.68799e-200
orf19.2706	1.3801	3.32954e-101	2.68709	5.455e-274
orf19.3031	1.37959	2.50559e-44	1.29315	2.76517e-40
orf19.1592	1.37521	0.0059147	1.13013	0.00402106
orf19.7308	1.37484	1.01106e-94	2.47378	3.48135e-259
orf19.1282	1.37438	8.89846e-10	1.08176	2.25213e-09
orf19.7161	1.37114	2.4713e-42	0.791034	1.21939e-18
orf19.6118	1.36901	0.000244963	1.32732	2.79928e-08
orf19.28	1.36639	0.00310527	1.73293	1.13824e-06
orf19.6315	1.36592	6.13387e-05	1.95066	5.35496e-17
orf19.2426	1.36563	1.95846e-16	1.221	3.42849e-16
orf19.304	1.36387	6.67556e-12	1.11774	4.44018e-19
orf19.5225.2	1.36243	1.61548e-53	1.05682	4.67227e-44
orf19.4655	1.36115	2.13721e-17	1.7841	3.89128e-59
orf19.667.1	1.35818	5.66244e-59	0.965821	1.30981e-23
orf19.1828	1.35739	0.0130053	0.870686	0.00365908
orf19.6476	1.35022	9.55075e-09	1.03486	9.34359e-14
orf19.1649	1.34813	9.61543e-34	0.765418	3.62562e-16
orf19.4788	1.34766	7.93503e-17	1.25802	1.34511e-33
orf19.2909	1.34696	2.82897e-35	1.36805	1.53771e-41
orf19.7072	1.34651	2.52538e-11	1.09402	1.19965e-09
orf19.3942.1	1.34446	7.44901e-73	1.24612	1.52548e-39
orf19.6253	1.34426	6.96173e-91	1.13606	1.09905e-60
orf19.2238	1.34147	2.30627e-21	1.72614	3.80549e-81
orf19.6375	1.33995	8.02221e-51	0.887428	1.26885e-34
orf19.3504	1.33937	6.81293e-101	0.895237	2.17455e-38
orf19.4336	1.3367	6.1906e-73	1.13854	4.65683e-50
orf19.5073	1.33648	8.06811e-48	1.07335	1.5587e-32
orf19.2478.1	1.33631	1.21073e-61	1.08246	3.81284e-40
orf19.5226	1.33479	4.86545e-17	1.08044	6.03341e-18
orf19.5432	1.32978	1.27309e-07	0.663623	0.00170234
orf19.5188	1.32703	4.75916e-40	1.91431	7.01656e-87
orf19.2614	1.32694	2.89057e-15	2.31497	4.70793e-88
orf19.6705	1.32606	1.21295e-65	1.37879	1.37742e-35
orf19.3788	1.32574	0.00250734	0.92306	0.00457193
orf19.660	1.32559	0.000367748	1.14532	1.61957e-05
orf19.198	1.32435	1.97685e-32	0.600749	8.13438e-14
orf19.6785	1.3213	8.51228e-58	1.0677	3.41634e-32
orf19.4192	1.32066	5.684e-19	1.01244	2.82748e-15
orf19.2059	1.32008	0.00261395	2.88867	6.41748e-98
orf19.4718	1.31789	2.30169e-49	0.768896	3.68648e-15
orf19.2179	1.3154	1.12173e-22	3.78566	0
orf19.3226	1.31387	1.45256e-13	2.22162	4.07367e-55
orf19.2927	1.31234	1.41791e-07	1.72769	2.87969e-20
orf19.1031	1.31104	1.36043e-94	1.12759	5.6617e-51
orf19.2069	1.30658	2.05076e-32	1.81074	1.18807e-60
orf19.2178	1.30652	1.03377e-16	2.21128	7.27935e-79
orf19.6702	1.30528	2.88142e-25	1.18138	5.70043e-51
orf19.2179.2	1.30239	6.47447e-33	0.939904	5.49729e-26
orf19.2799	1.30197	6.78275e-12	1.41744	2.86006e-24
orf19.3266	1.30131	1.0739e-07	0.840853	0.000108264
orf19.3802	1.30087	7.11632e-43	0.955397	2.68039e-20
orf19.1591	1.30068	4.06417e-48	1.06243	1.24649e-29
orf19.3415.1	1.29842	1.12645e-76	1.02602	1.90626e-33
orf19.6905	1.29455	5.56088e-16	1.96869	1.0474e-45
orf19.4579	1.29319	5.18078e-24	1.26045	1.09328e-35
orf19.1170	1.29151	6.45069e-10	1.06181	6.81382e-11
orf19.6022	1.2881	9.53813e-07	1.57253	2.6012e-13
orf19.7188	1.28799	2.00697e-46	0.792289	6.72037e-22
orf19.6323	1.28719	3.41698e-06	1.94772	8.12628e-22
orf19.7380	1.28696	0.00418672	1.3097	9.44849e-05
orf19.7293	1.28124	0.00253148	1.96307	2.81243e-21
orf19.52	1.28021	3.67947e-23	1.99018	1.73253e-42
orf19.4698	1.27641	2.23638e-14	1.22539	1.44127e-20
orf19.1144	1.27607	5.35071e-37	1.96621	2.60162e-99
orf19.4311	1.27601	6.86206e-58	1.14223	4.92522e-44
orf19.7015	1.27363	1.15308e-61	1.09359	7.97417e-41
orf19.5004	1.27196	6.71112e-13	0.950578	2.04458e-06
orf19.6828.1	1.26302	1.43272e-15	1.26526	1.62165e-23
orf19.7353	1.25852	1.01541e-07	1.41761	7.30653e-17
orf19.5244	1.25771	1.22366e-40	1.90098	8.65808e-82
orf19.1992	1.25394	6.27971e-10	1.54912	1.27319e-32
orf19.7153	1.25236	4.25913e-24	0.599219	2.43003e-09
orf19.2276	1.25187	6.92791e-10	0.609765	0.00106315
orf19.2411	1.25158	0.00416275	1.35893	9.20835e-08
orf19.7100	1.25062	5.68168e-19	1.49208	6.69547e-33
orf19.5147	1.24973	2.7559e-15	0.791382	7.74927e-20
orf19.7018	1.24925	1.58335e-77	0.847863	1.04686e-28
orf19.7517	1.24691	0.000302895	1.56226	3.01983e-19
orf19.5090	1.24262	7.51986e-05	0.837816	0.000104981
orf19.4649	1.24159	1.14986e-11	1.83922	2.19152e-40
orf19.6988	1.24151	1.38195e-11	1.24857	8.00337e-46
orf19.231	1.23691	1.67178e-14	1.17586	1.72361e-23
orf19.1942	1.23627	9.54777e-05	2.68377	3.42884e-140
orf19.6668	1.23529	6.58936e-11	1.34537	2.54901e-20
orf19.1991	1.23524	5.0226e-22	1.27027	8.42521e-33
orf19.1359	1.23492	1.22885e-05	1.19149	3.36523e-13
orf19.1232	1.23431	2.59319e-15	1.48262	5.27419e-39
orf19.6414.3	1.23408	5.84324e-66	1.69525	3.20822e-133
orf19.2934	1.23296	1.0794e-05	0.87668	0.000236346
orf19.1666	1.23271	4.86658e-10	1.63123	1.3178e-25
orf19.2183	1.23177	1.31073e-27	0.60032	3.78228e-10
orf19.3259	1.23165	7.43699e-07	1.78399	6.23758e-19
orf19.1621	1.23101	4.90877e-25	1.64956	6.34208e-70
orf19.6032	1.22851	1.13306e-24	0.98811	5.92644e-24
orf19.3468	1.22722	1.06428e-11	1.19527	2.7727e-21
orf19.4909.1	1.22551	1.19653e-71	0.991968	3.53963e-38
orf19.2250	1.22504	1.19382e-38	0.73644	3.27602e-11
orf19.1926	1.22438	2.29678e-12	1.41168	8.51917e-24
orf19.3744	1.22405	6.56056e-10	0.981487	5.6674e-11
orf19.5856	1.22298	2.99767e-07	0.921175	7.56267e-06
orf19.2965	1.22089	2.31137e-25	0.69786	1.20715e-11
orf19.6699	1.22017	6.32208e-05	1.00078	8.06563e-07
orf19.6072	1.2194	1.15652e-08	1.35997	4.65371e-13
orf19.4069	1.21628	0.0340749	1.75654	7.41433e-05
orf19.6880	1.21334	3.03089e-14	0.889388	1.18555e-09
orf19.5351	1.21116	4.33854e-17	0.764512	4.71569e-09
orf19.6085	1.20949	8.35482e-51	1.09733	1.18827e-44
orf19.107	1.20881	1.34471e-12	0.772313	1.2681e-06
orf19.4456	1.2087	2.98062e-95	2.76831	3.55447e-264
orf19.714	1.20804	0.000577523	1.30722	3.73491e-06
orf19.5065	1.20735	2.07572e-05	0.781793	0.00170722
orf19.5964	1.20646	2.02226e-26	1.12362	3.89166e-39
orf19.1499	1.20178	2.79143e-07	1.16792	2.83315e-09
orf19.6264.3	1.19924	5.64604e-12	0.907204	1.19474e-08
orf19.5367	1.19883	1.36261e-05	1.99651	5.77259e-36
orf19.6691	1.19633	5.25241e-24	1.45402	5.44731e-43
orf19.7332	1.18842	1.67673e-25	0.964117	9.21813e-34
orf19.5365.1	1.18809	5.22258e-06	1.55357	1.35318e-18
orf19.1536	1.18803	1.60615e-09	1.77494	5.26282e-38
orf19.4236	1.18605	9.30698e-38	0.821141	2.59273e-21
orf19.7314	1.18511	8.23007e-11	2.77374	9.89204e-85
orf19.493	1.18302	2.92222e-83	0.968442	3.83382e-36
orf19.6313	1.17945	9.79133e-06	0.769228	0.000133968
orf19.6986	1.17757	1.57338e-06	1.07399	5.34959e-08
orf19.1420	1.17735	8.81322e-06	1.09804	3.5495e-06
orf19.6194	1.17618	1.01025e-05	1.21979	2.04768e-07
orf19.2775	1.17493	2.39469e-28	0.630558	1.60529e-08
orf19.4283	1.17451	4.02645e-19	0.821449	1.30359e-12
orf19.4831	1.17326	4.07181e-56	1.41767	1.49843e-47
orf19.7217	1.17238	1.62751e-33	0.913989	3.7284e-22
orf19.333	1.16502	2.79709e-13	2.45172	1.98522e-103
orf19.1053	1.16297	6.68658e-05	1.42635	2.51822e-17
orf19.1605	1.16158	3.95851e-07	0.793854	0.000266316
orf19.3481	1.15817	1.15479e-42	1.02692	3.03283e-29
orf19.7426	1.15669	2.91723e-10	1.12723	9.70376e-19
orf19.122	1.15144	7.53984e-19	1.43371	1.39844e-37
orf19.3667	1.15134	1.18709e-07	1.28785	9.74598e-14
orf19.3751	1.1475	1.60078e-21	2.26354	5.58064e-94
orf19.7104	1.1464	1.41862e-14	1.1479	1.91433e-17
orf19.3206	1.14462	9.12888e-16	0.688879	2.45268e-09
orf19.6190	1.14087	3.03189e-51	1.51942	3.0151e-90
orf19.7048.1	1.14045	8.68385e-37	0.877085	8.17046e-32
orf19.290	1.13994	2.7774e-35	0.668433	1.65121e-12
orf19.4930	1.13929	3.16644e-21	1.02667	1.01e-19
orf19.4409	1.13907	3.4803e-07	1.10113	1.11935e-10
orf19.3409	1.13904	4.1766e-32	1.12802	6.11589e-34
orf19.6812	1.13606	1.96253e-72	0.782275	7.02162e-31
orf19.3314	1.13527	5.46054e-05	0.969023	5.35678e-06
orf19.5076	1.13488	1.48023e-30	1.50899	1.75051e-77
orf19.1677	1.13471	4.3332e-05	1.60987	1.9622e-14
orf19.3083	1.13459	6.43158e-05	1.54643	2.35252e-16
orf19.2763	1.1337	7.00823e-05	0.961606	1.23053e-05
orf19.4665	1.12792	4.6684e-05	0.913014	7.91739e-06
orf19.2278	1.12465	1.38162e-26	0.882391	4.47921e-18
orf19.6294	1.1234	5.23066e-39	1.67966	5.69927e-84
orf19.6264.4	1.12242	1.4063e-38	0.904902	2.49788e-27
orf19.6327	1.12208	1.54903e-47	1.12766	7.85905e-43
orf19.6217	1.12191	1.08451e-67	1.04329	5.80734e-35
orf19.6782	1.12175	2.9093e-09	2.24711	3.79797e-110
orf19.4375.1	1.119	1.26612e-39	0.672481	2.74065e-14
orf19.1631	1.11728	3.48534e-18	1.82639	3.65577e-65
orf19.5858	1.11552	1.0222e-18	0.669977	2.18063e-15
orf19.2040	1.11173	9.87559e-09	0.702608	6.11636e-06
orf19.339	1.11152	4.57919e-108	0.731423	2.49088e-19
orf19.3673	1.10955	0.00193477	1.14419	3.90368e-05
orf19.2138	1.10951	8.25471e-64	0.880071	1.47168e-32
orf19.2309.2	1.10901	2.09048e-72	0.910459	3.07915e-43
orf19.6873	1.10817	1.56621e-48	0.976241	7.12491e-36
orf19.3550	1.10635	0.00129672	0.767926	5.3907e-06
orf19.6198.1	1.10528	5.32458e-08	0.759003	2.58203e-05
orf19.1202	1.10438	0.000191318	1.33766	2.09008e-15
orf19.4208	1.10379	4.78365e-09	0.710017	0.000160249
orf19.3465	1.09857	2.40344e-86	0.869562	1.50376e-35
orf19.4563	1.09719	0.000170389	0.734963	0.00113458
orf19.1260	1.09567	1.75111e-05	0.639695	0.00239023
orf19.2923	1.09331	4.25042e-06	0.869518	9.53628e-07
orf19.6855	1.09036	5.88783e-17	1.76328	2.10247e-65
orf19.7079	1.08857	7.71926e-08	1.47464	1.27391e-27
orf19.2935	1.08762	1.36578e-69	0.71489	1.55158e-21
orf19.4849	1.08675	0.00209726	2.22709	2.5321e-29
orf19.1946	1.08091	1.16934e-19	1.66606	8.99744e-68
orf19.4603	1.08008	2.18755e-08	0.8182	4.50169e-07
orf19.18	1.07907	7.31528e-28	0.681375	8.23766e-16
orf19.3648	1.07663	1.47293e-05	1.06039	9.25045e-09
orf19.3572.3	1.07636	1.20178e-53	0.727816	2.86942e-27
orf19.1137	1.07481	0.0366874	0.854287	0.00227088
orf19.1598	1.07312	8.67068e-20	0.679781	2.24502e-09
orf19.2007	1.07263	7.68414e-18	0.750573	4.57259e-12
orf19.2864.1	1.07257	1.6853e-65	0.809814	3.37687e-29
orf19.5130	1.07209	4.15267e-74	1.20623	7.40729e-78
orf19.1747	1.0706	3.00976e-09	1.22458	8.3778e-18
orf19.6872	1.07049	0.00030358	1.29481	1.47898e-08
orf19.5014	1.06977	0.00317254	1.2381	1.23117e-05
orf19.5013	1.06773	1.4868e-16	0.86443	1.93968e-13
orf19.6701	1.06685	4.39528e-51	0.849444	1.88238e-28
orf19.2246	1.06678	6.5529e-19	1.25261	5.84728e-38
orf19.7579	1.06607	5.88249e-27	0.927799	4.59926e-23
orf19.1654	1.06358	1.51813e-09	2.20137	1.39364e-119
orf19.164	1.0613	0.00331122	1.29106	7.27496e-11
orf19.4719	1.06122	1.69923e-14	0.901116	5.26181e-16
orf19.3793	1.05852	8.41414e-07	2.5196	2.23921e-92
orf19.5126	1.05565	6.93502e-08	0.826115	7.37307e-05
orf19.6346	1.05447	5.22731e-08	0.729392	3.12054e-05
orf19.2560	1.05107	4.30009e-44	0.692131	1.03555e-24
orf19.804	1.04917	3.75922e-07	1.48765	4.74699e-22
orf19.4181	1.04646	4.34362e-07	1.01105	9.21572e-10
orf19.7068	1.04624	1.88745e-06	1.71441	5.46098e-28
orf19.335	1.04548	1.81495e-07	1.5518	9.99181e-27
orf19.6737	1.04515	0.0115597	3.345	4.83755e-94
orf19.7354	1.04471	7.97329e-06	1.03082	9.53806e-09
orf19.7202	1.04139	1.23026e-06	0.717885	0.000454715
orf19.4410	1.04021	0.000483674	1.12587	1.32218e-11
orf19.6912	1.03527	1.66041e-14	1.09913	7.35182e-19
orf19.4784	1.0335	9.0471e-27	2.56571	7.40875e-92
orf19.491	1.03253	6.04767e-21	1.25059	8.61901e-59
orf19.6293	1.03221	1.90875e-12	0.775126	1.33125e-12
orf19.3782	1.03024	7.52684e-07	1.35202	1.88315e-26
orf19.718	1.02942	8.71343e-07	1.0639	4.32734e-09
orf19.2573	1.02842	1.35849e-20	1.01893	1.27162e-43
orf19.829	1.02719	1.10118e-07	1.6372	2.66545e-49
orf19.834	1.02647	5.54227e-10	0.913325	4.58485e-11
orf19.3534	1.02225	2.98399e-20	1.17418	3.61486e-29
orf19.4197	1.01576	5.43435e-13	0.78178	5.0963e-06
orf19.7382	1.01259	1.12993e-63	0.652838	1.86995e-18
orf19.4328	1.0125	5.258e-27	1.61042	3.51542e-100
orf19.827.1	1.01211	1.94173e-42	0.857348	9.97079e-25
orf19.390	1.00719	1.34017e-08	0.907128	1.26172e-15
orf19.6403	1.00676	7.63832e-07	1.08064	1.80503e-25
orf19.7409	1.00099	7.80759e-18	1.0012	1.06565e-26
orf19.1055	1.00085	1.38802e-41	1.77937	7.51057e-107
orf19.4581	1.00073	2.09511e-05	1.54233	1.29472e-17
orf19.5967	1.00008	8.85213e-07	1.20729	6.87678e-12
orf19.5021	0.999589	3.34627e-36	1.06619	1.1172e-36
orf19.6536	0.996551	3.44832e-18	1.45124	6.19389e-60
orf19.5384	0.993349	1.52439e-19	1.7691	1.18891e-104
orf19.4829	0.989391	8.32088e-24	0.675643	1.33462e-13
orf19.3002	0.987982	5.40011e-73	0.997734	1.53738e-47
orf19.539	0.987661	2.72958e-18	1.88796	3.97001e-77
orf19.2447	0.983996	1.47506e-10	1.59125	3.22789e-41
orf19.5775	0.981962	0.00470198	1.07648	1.01523e-06
orf19.3843	0.981089	1.82085e-09	1.02061	9.88299e-12
orf19.5685	0.979847	1.39774e-20	0.592455	5.5275e-13
orf19.2668	0.978354	0.00239859	3.96362	1.98492e-18
orf19.7173	0.977865	0.00914828	0.922217	0.00257496
orf19.3653	0.974995	3.01427e-12	0.699937	1.75755e-10
orf19.1522	0.974827	8.21184e-13	0.979151	1.35497e-16
orf19.1334	0.971244	0.00100396	2.38955	2.83026e-36
orf19.5253	0.968376	0.00370738	0.996388	5.55908e-08
orf19.5178	0.966342	1.5457e-41	0.848462	5.40003e-17
orf19.1478	0.965019	2.1874e-39	0.604561	1.84819e-17
orf19.708	0.964784	3.67085e-08	0.735642	1.67331e-06
orf19.4496	0.96121	3.2109e-07	0.964503	1.53549e-12
orf19.1317	0.960273	4.28448e-15	1.04073	5.34379e-28
orf19.3558	0.955713	1.26498e-11	0.898505	1.9432e-12
orf19.986	0.952169	4.25672e-36	0.979755	3.90443e-36
orf19.4885	0.949712	1.12632e-27	0.617952	2.23688e-10
orf19.273	0.948791	1.30029e-09	1.19674	3.55541e-16
orf19.793	0.942334	4.00838e-07	0.846734	2.77173e-06
orf19.1685	0.936187	0.00613602	1.01626	7.45787e-05
orf19.3838	0.936036	1.14658e-25	0.699669	3.78384e-13
orf19.5840	0.93525	0.0144615	1.28384	1.82807e-08
orf19.7255	0.930546	0.000525107	0.733878	8.93628e-05
orf19.658	0.929784	1.0841e-11	0.949268	3.04373e-12
orf19.5406	0.927361	3.23022e-06	0.599841	0.000275535
orf19.1760	0.92694	3.29108e-16	1.14916	2.0321e-27
orf19.1835	0.926681	2.0514e-06	1.10052	1.5405e-10
orf19.2328	0.926532	9.12811e-10	0.964794	3.38497e-20
orf19.1792	0.925686	3.91839e-05	0.716308	8.54583e-06
orf19.316	0.923668	5.07665e-21	0.805764	5.36606e-17
orf19.2457	0.919049	1.65664e-07	2.44763	6.87373e-89
orf19.3695	0.915156	7.44568e-06	1.25312	1.21442e-17
orf19.3060	0.914276	6.66525e-20	0.909436	2.69258e-24
orf19.4865	0.913404	1.10585e-10	1.06682	1.36656e-18
orf19.641	0.909469	4.44696e-06	0.773175	9.23861e-08
orf19.6968	0.907567	6.81458e-09	1.32812	5.65226e-43
orf19.1690	0.907543	1.29467e-42	1.74023	1.36287e-137
orf19.1638	0.906866	1.25756e-05	0.796717	6.32907e-08
orf19.6693	0.903719	1.16514e-09	0.725013	2.25634e-08
orf19.7549	0.902394	1.88317e-09	0.848011	1.51745e-12
orf19.6021	0.899448	0.000120174	1.97034	1.23375e-73
orf19.2298	0.895507	1.62119e-29	1.14529	3.77391e-49
orf19.292	0.895389	9.38827e-06	0.708634	6.53174e-05
orf19.6883	0.893425	2.43192e-15	1.24603	2.54004e-44
orf19.5495	0.89288	4.74067e-10	0.887944	3.09899e-16
orf19.1146	0.89016	0.0281745	2.75178	9.46408e-27
orf19.2146	0.889847	1.30452e-13	0.657504	8.67877e-07
orf19.2187	0.886476	1.10507e-06	1.86971	3.61003e-48
orf19.7672	0.883475	8.26106e-07	0.691821	1.2886e-07
orf19.1569	0.881321	2.2406e-19	0.731799	8.48729e-12
orf19.1168	0.879944	9.20168e-07	1.18199	1.25156e-14
orf19.2975	0.87803	0.000132995	1.64309	1.32535e-19
orf19.2489	0.877842	3.5734e-44	1.34036	2.0542e-100
orf19.2967	0.87745	1.39081e-12	0.668505	3.79214e-09
orf19.4257	0.872976	1.16277e-17	0.985644	2.2408e-19
orf19.5801	0.871681	3.25629e-39	2.17883	8.33707e-223
orf19.5722	0.870225	0.00306828	1.0552	8.12118e-06
orf19.3769	0.869318	2.80546e-09	0.897799	8.04522e-10
orf19.5561	0.868096	8.57803e-09	0.864916	9.45364e-18
orf19.3537	0.865818	0.00276104	1.18668	8.58337e-06
orf19.922	0.864702	7.02765e-22	1.12091	5.76301e-26
orf19.7368	0.864453	3.48717e-16	3.37321	0
orf19.3294	0.863535	6.80789e-25	0.784358	8.50541e-24
orf19.2286	0.860737	4.3563e-19	0.836556	1.00964e-16
orf19.3623	0.855619	1.25432e-11	0.956779	4.57061e-16
orf19.3013	0.852454	3.51675e-31	1.35264	1.79429e-77
orf19.4009	0.848309	6.44766e-05	1.01428	5.19778e-10
orf19.2615	0.847799	1.86887e-10	0.623552	9.10037e-07
orf19.7458	0.845101	0.0172002	0.824488	5.9701e-05
orf19.3466	0.845023	0.0226929	0.830452	0.00116247
orf19.7091	0.841193	0.0356229	0.655478	0.000524519
orf19.6582	0.838275	2.65072e-08	0.631905	1.65905e-06
orf19.5136	0.838165	7.20844e-07	1.02007	9.32872e-12
orf19.1659	0.837946	2.67142e-06	1.16096	1.48444e-20
orf19.4341	0.837805	0.00038448	1.22198	1.26072e-10
orf19.2257	0.837066	8.71856e-16	0.875558	1.4846e-22
orf19.7477	0.835815	4.54323e-18	0.958189	2.36748e-27
orf19.6105	0.83539	7.05886e-13	0.867344	3.63282e-17
orf19.5904	0.83492	7.85558e-28	0.691752	1.54519e-23
orf19.7347	0.832568	0.000377208	0.907994	1.32575e-06
orf19.6177	0.829749	0.00858813	1.00528	5.36394e-09
orf19.1604	0.828856	0.00110964	2.30224	2.55849e-43
orf19.467	0.82689	8.23695e-05	2.15549	9.97905e-58
orf19.5817	0.826071	0.0132551	1.03841	6.10653e-07
orf19.6053	0.825004	0.00249141	0.727836	0.000357109
orf19.3462	0.82328	1.18154e-06	0.843898	4.81591e-17
orf19.4755	0.819372	2.58212e-22	1.47774	2.88783e-66
orf19.6610	0.819196	1.174e-11	0.947022	4.04053e-10
orf19.6481	0.815361	0.0113285	1.24648	4.16078e-18
orf19.3459	0.813357	0.000130127	1.28772	1.32226e-22
orf19.1767	0.811184	0.0185937	0.759209	0.00125564
orf19.2369.1	0.81064	0.0132477	1.48233	1.48851e-14
orf19.7421	0.808936	9.08679e-19	0.679271	4.19508e-14
orf19.4405	0.808466	0.00708415	1.26895	2.3145e-07
orf19.7244	0.807991	2.22722e-07	0.754213	9.91825e-11
orf19.5411	0.806237	2.65643e-05	0.900734	7.48831e-07
orf19.3328	0.805119	2.24151e-05	0.899839	9.63145e-09
orf19.1092	0.803886	2.65842e-06	1.22666	2.86977e-17
orf19.6967	0.802196	2.86465e-15	1.74716	5.368e-115
orf19.2848	0.799348	3.91664e-05	2.1022	1.70704e-65
orf19.6456	0.794162	0.00646178	1.69187	3.87686e-12
orf19.5376	0.788813	0.000666733	1.13806	2.09022e-11
orf19.1893	0.787099	3.34217e-05	1.51741	4.68935e-33
orf19.657	0.786885	4.30994e-20	0.886535	2.1942e-28
orf19.3282	0.785896	1.66358e-12	1.15535	1.54521e-31
orf19.5027	0.785057	2.77529e-11	0.842043	4.03748e-17
orf19.118	0.783163	4.64656e-14	1.37157	4.58337e-30
orf19.264	0.780926	0.000342813	1.34677	7.77355e-15
orf19.6438	0.780673	1.58424e-14	1.14609	3.72755e-41
orf19.4503	0.780073	5.68874e-17	1.51221	1.47181e-65
orf19.7538	0.778371	5.49965e-07	0.934742	4.82154e-19
orf19.3530	0.773555	0.000414048	0.780156	0.00014067
orf19.2796	0.773465	0.00297766	0.614951	0.00119382
orf19.6326	0.773238	0.00271464	1.43086	5.5476e-15
orf19.213	0.77271	4.39715e-11	0.649634	6.78435e-10
orf19.6365	0.770848	1.02762e-05	1.54467	9.34694e-43
orf19.4068	0.769481	6.61934e-06	1.39813	3.5604e-26
orf19.2672	0.765478	2.13731e-18	1.56083	1.14539e-83
orf19.7383	0.76219	2.55763e-05	0.636323	0.00020033
orf19.6180	0.761746	8.83687e-08	1.06616	2.45336e-16
orf19.30	0.760992	3.28038e-10	1.02408	1.04654e-32
orf19.7064	0.759824	8.45227e-15	0.658803	1.02671e-13
orf19.7551	0.759321	2.93245e-13	1.68607	1.32939e-86
orf19.4960	0.757691	0.000295744	1.42424	4.92575e-25
orf19.5563	0.752819	0.0001064	1.70072	1.48238e-74
orf19.4325	0.752467	1.0691e-06	1.27228	1.45295e-25
orf19.4318	0.750041	0.00546109	1.80339	2.79418e-28
orf19.301	0.749276	0.00749133	1.06628	1.19842e-05
orf19.6787	0.744497	0.00167906	0.758311	1.13079e-05
orf19.7427	0.743837	8.31983e-06	1.68162	4.22285e-50
orf19.4413	0.740779	5.16414e-19	0.987195	1.73074e-35
orf19.2928	0.738593	0.00122706	0.913986	1.72235e-09
orf19.6509	0.738415	0.0022003	1.75455	1.8403e-20
orf19.3490	0.737256	0.000102339	0.845673	3.99419e-08
orf19.3616	0.735486	6.68328e-06	0.92345	7.71902e-19
orf19.1105.2	0.726164	7.13873e-20	1.0275	6.91611e-34
orf19.1254	0.726099	2.13351e-28	0.769949	2.79309e-27
orf19.6075	0.723274	0.00797588	0.684753	1.19466e-06
orf19.3799	0.721597	4.87467e-38	1.13723	2.26463e-54
orf19.5654	0.720962	6.41057e-08	1.14189	2.27907e-24
orf19.6146	0.715132	1.48746e-12	1.33901	1.20996e-66
orf19.6131	0.714122	7.43112e-05	0.773118	2.10328e-07
orf19.7388	0.71082	1.23811e-11	0.939703	9.1521e-20
orf19.382	0.710269	7.48377e-06	0.733107	1.40342e-12
orf19.3037	0.70891	4.15294e-09	0.715599	1.2288e-22
orf19.967	0.706737	4.06239e-08	0.774928	6.85997e-11
orf19.2756	0.700541	0.00112896	0.661291	0.000877037
orf19.3505	0.699213	7.34822e-12	0.639107	1.68806e-09
orf19.4712	0.69846	0.00763679	0.655123	0.000486506
orf19.7369	0.697664	0.00203432	1.8039	2.61365e-28
orf19.3994	0.695751	2.95487e-12	0.678994	4.73046e-15
orf19.5680	0.693298	0.0031946	0.774174	8.4803e-07
orf19.4474	0.690035	0.0242556	1.15324	1.96748e-06
orf19.2549	0.687181	4.05311e-11	0.62028	2.0441e-08
orf19.1415	0.683206	0.00669962	1.45855	6.85237e-12
orf19.3601	0.681026	0.000361589	0.928789	1.04319e-08
orf19.1860	0.680436	3.88642e-18	0.89238	8.60757e-30
orf19.6240	0.677406	0.00618126	0.803504	1.71872e-11
orf19.3445	0.677045	5.8038e-05	0.689069	1.80781e-05
orf19.1012	0.675806	0.0138271	0.759888	1.83077e-07
orf19.926	0.675796	0.000804254	0.969487	8.41774e-10
orf19.759	0.673156	1.67043e-16	0.661556	1.43552e-18
orf19.4890	0.672828	1.01674e-10	1.28922	3.73673e-52
orf19.4713	0.671942	0.000487575	0.742673	5.61353e-12
orf19.2016	0.6695	0.00684955	0.893945	3.16192e-12
orf19.6980	0.669145	0.000815645	0.725331	2.79629e-07
orf19.4210	0.663624	0.00665763	1.19921	1.32182e-12
orf19.2974	0.65994	0.000232549	1.33723	4.21076e-33
orf19.6738	0.657135	2.75755e-08	0.990788	2.23214e-21
orf19.7328	0.654257	0.00012304	0.916206	2.18416e-22
orf19.2601	0.653975	2.64254e-11	0.659242	4.8134e-13
orf19.6556	0.648521	0.00998697	1.85285	4.92336e-31
orf19.401	0.646894	5.32288e-11	0.590355	7.84468e-10
orf19.3752	0.64348	1.44204e-08	1.06858	3.25825e-19
orf19.5171	0.639942	3.4095e-13	0.638592	3.91148e-09
orf19.4825	0.636386	0.0129562	0.70815	0.000280727
orf19.1155	0.635466	0.00734533	1.23504	6.63507e-11
orf19.405	0.63134	1.83021e-10	1.07375	9.41045e-29
orf19.4153	0.629635	0.045374	2.23719	2.83957e-37
orf19.4993	0.628624	7.97746e-11	0.907713	4.91269e-28
orf19.5932	0.628359	6.45898e-05	1.514	1.56211e-39
orf19.6163	0.628062	0.00206235	0.739217	0.000109924
orf19.663	0.627224	1.79371e-08	1.10949	1.14669e-45
orf19.1883	0.626378	5.36531e-06	0.603965	3.88627e-09
orf19.4574	0.625669	0.00431031	0.927289	1.0571e-07
orf19.4787	0.616356	0.00132002	0.607862	0.000148337
orf19.5591	0.609914	4.33851e-07	0.830966	7.76041e-20
orf19.5779	0.609273	4.45006e-05	1.84085	1.35761e-55
orf19.7578	0.602587	0.00490048	0.876742	8.67449e-07
orf19.1750	0.60189	0.0213063	0.604053	0.00316753
orf19.2558	0.601186	0.012335	0.633359	0.00226367
orf19.1336	0.598704	1.41414e-05	0.655515	8.09875e-09
orf19.3447	0.597835	0.00798536	0.960697	1.9763e-08
orf19.3102	0.596283	0.00917547	0.620788	0.00229563
orf19.2222	0.592897	0.0156125	0.840416	6.38721e-07
orf19.3132	0.592618	0.00178066	1.07542	2.18411e-16
orf19.33	0.591434	6.6553e-05	1.77739	6.25024e-63
